# Supplementary material for: Super Enhancer-Regulated LINC00094 (SERLOC) Upregulates the Expression of MMP-1 and MMP-13 and Promotes Invasion of Cutaneous Squamous Cell Carcinoma
Source: Cancers (Basel). 2022 Aug 17;14(16):3980. doi: 10.3390/cancers14163980 (PMC9406669; doi:10.3390/cancers14163980)
Supplement: Supplementary file 1 [file cancers-14-03980-s001.zip]

Archive with 1 entries (1 files):
- cancers-1822133-supplementary.pdf
